# Supplementary material for: Mitochondrial Methionyl-tRNA Formyltransferase Deficiency Alleviates Metaflammation by Modulating Mitochondrial Activity in Mice
Source: Int J Mol Sci. 2023 Mar 22;24(6):5999. doi: 10.3390/ijms24065999 (PMC10051599; doi:10.3390/ijms24065999)
Supplement: Supplementary file 1 [file ijms-24-05999-s001.zip]

Archive with 1 entries (1 files):
- ijms-2218072-supplementary.pdf
